# Supplementary material for: Dysregulation of Inositol Polyphosphate 5-Phosphatase OCRL in Alzheimer’s Disease: Implications for Autophagy Dysfunction
Source: Int J Mol Sci. 2025 Jun 18;26(12):5827. doi: 10.3390/ijms26125827 (PMC12192959; doi:10.3390/ijms26125827)
Supplement: Supplementary file 1 [file ijms-26-05827-s001.zip]

Archive with 1 entries (1 files):
- ijms-3658668-supplementary.pdf
